# Supplementary material for: Urinary Metabolomics in Young Soccer Players after Winter Training Season
Source: Metabolites. 2022 Dec 17;12(12):1283. doi: 10.3390/metabo12121283 (PMC9784126; doi:10.3390/metabo12121283)
Supplement: Supplementary file 1 [file metabolites-12-01283-s001.zip]

Archive with 1 entries (1 files):
- metabolites-2050900-supplementary.pdf
